# Supplementary material for: Two types of immune infiltrating cells and six hub genes can predict the occurrence of myasthenia gravis in patients with thymoma
Source: Bioengineered. 2021 Oct 8;12(1):5004–16. doi: 10.1080/21655979.2021.1958634 (PMC8806799; doi:10.1080/21655979.2021.1958634)
Supplement: Supplemental Material [file KBIE_A_1958634_SM2068.zip]

Archive with 1 entries (1 files):
- Supplementary figures_revised.docx
